# Supplementary material for: Impact of Chromosomal Structural Rearrangements on IVF Laboratory Outcomes in PGT-SR Cycles: A Propensity Score Matching-Based Study
Source: Life (Basel). 2025 Aug 11;15(8):1266. doi: 10.3390/life15081266 (PMC12387454; doi:10.3390/life15081266)
Supplement: Supplementary file 1 [file life-15-01266-s001.zip]

Archive with 1 entries (1 files):
- life-3759988-supplementary.xlsx
