# Supplementary material for: Impact of Chromosomal Structural Rearrangements on IVF Laboratory Outcomes in PGT-SR Cycles: A Propensity Score Matching-Based Study
Source: Life (Basel). 2025 Aug 11;15(8):1266. doi: 10.3390/life15081266 (PMC12387454; doi:10.3390/life15081266)
Supplement: Supplementary file 1 [file life-15-01266-s001.zip › life-3759988-supplementary.xlsx]

## Sheet: Table S1
Fertilization rate outcome
		PGT-A group
Characteristics	PGT-SR (N=129)	Unmatched (N=419)	p-value pre-matching	Matched (N=129)	p-value post-matching	SMD post-matching
Maternal age at oocytes retrieval,years; (median [IQR])	37.00 [33.00, 39.00]	39.00 [37.00, 41.00]	<0.001	37.00 [33.00, 39.00]	0.824	0.008
Maternal BMI, kg/m²; (median [IQR])	22.30 [20.20, 24.20]	21.10 [19.70, 23.30]	0.008	21.50 [19.90, 24.00]	0.413	0.117
Paternal age,years; (median [IQR])	39.00 [35.00, 42.00]	41.00 [37.00, 44.00]	0.020	39.00 [35.00, 43.00]	0.993	0.026
Seminal quality based on TMSC; N(%)			0.213		0.804	0.082
normal male factor	69 (53.5)	241 (57.5)		70 (54.3)
moderate male factor	30 (23.3)	109 (26.0)		33 (25.6)
severe male factor	30 (23.3)	69 (16.5)		26 (20.2)
Length of stimulation,days; (median [IQR])	10.00 [9.00, 11.00]	10.00 [9.00, 11.00]	0.258	10.00 [9.00, 11.00]	0.292	0.146
Progesterone concentration on day of ovulation trigger (ng/ml); (median [IQR])	0.93 [0.68, 1.28]	0.97 [0.63, 1.38]	0.667	0.86 [0.58, 1.41]	0.568	0.084
Mature (metaphase II) oocytes rate; (median [IQR])	80% [67%, 92%]	82% [67%, 92%]	0.552	81% [65%, 90%]	0.743	0.027
Blastulation rate outcome
		PGT-A group
Characteristics	PGT-SR (N=128)	Unmatched (N=412)	p-value pre-matching	Matched (N=128)	p-value post-matching	SMD post-matching
Maternal age at oocytes retrieval,years; (median [IQR])	37.00 [33.00, 39.00]	39.00 [37.00, 41.00]	<0.001	36.00 [33.00, 39.00]	0.768	0.002
Maternal BMI, kg/m²; (median [IQR])	22.30 [20.18, 24.20]	21.10 [19.68, 23.30]	0.006	21.50 [19.70, 24.00]	0.205	0.143
Paternal age,years; (median [IQR])	39.50 [35.00, 42.00]	41.00 [37.00, 44.00]	0.020	39.00 [36.00, 43.00]	0.980	0.040
Seminal quality based on TMSC; N(%)			0.205		0.278	0.201
normal male factor	68 (53.1)	237 (57.5)		73 (57.0)
moderate male factor	30 (23.4)	107 (26.0)		35 (27.3)
severe male factor	30 (23.4)	68 (16.5)		20 (15.6)
Length of stimulation,days; (median [IQR])	10.00 [9.00, 11.00]	10.00 [9.00, 11.00]	0.312	10.00 [9.00, 11.00]	0.554	0.085
Progesterone concentration on day of ovulation trigger (ng/ml); (median [IQR])	0.94 [0.68, 1.28]	0.97 [0.64, 1.39]	0.604	0.95 [0.61, 1.41]	0.867	0.027
Mature (metaphase II) oocytes rate; (median [IQR])	80% [67%, 92%]	82% [67%, 92%]	0.557	80% [65%, 90%]	0.801	0.050
Top quality blastulation rate outcome and blastocyst development rate on day 5, 6, 7
		PGT-A group
Characteristics	PGT-SR (N=95)	Unmatched (N=362)	p-value pre-matching	Matched (N=95)	p-value post-matching	SMD post-matching
Maternal age at oocytes retrieval,years; (median [IQR])	36.00 [33.00, 39.00]	39.00 [36.25, 41.00]	<0.001	35.00 [32.00, 38.00]	0.757	0.008
Maternal BMI, kg/m²; (median [IQR])	22.30 [20.20, 24.20]	21.10 [19.70, 23.10]	0.010	21.40 [19.70, 23.35]	0.125	0.097
Paternal age,years; (median [IQR])	39.00 [34.50, 42.00]	40.00 [37.00, 44.00]	0.003	38.00 [35.00, 42.00]	0.981	0.002
Seminal quality based on TMSC; N(%)			0.365		0.434	0.188
normal male factor	51 (53.7)	211 (58.3)		51 (53.7)
moderate male factor	22 (23.2)	90 (24.9)		28 (29.5)
severe male factor	22 (23.2)	61 (16.9)		16 (16.8)
Length of stimulation,days; (median [IQR])	10.00 [9.00, 11.00]	10.00 [9.00, 11.00]	0.668	10.00 [9.00, 11.00]	0.849	0.007
Progesterone concentration on day of ovulation trigger (ng/ml); (median [IQR])	1.00 [0.72, 1.38]	0.97 [0.65, 1.41]	0.657	0.91 [0.63, 1.37]	0.328	0.136
Mature (metaphase II) oocytes rate; (median [IQR])	80% [67%, 89%]	82% [67%, 91%]	0.501	82% [68%, 89%]	0.622	0.072
Blastocyst euploidy rate outcome
		PGT-A group
Characteristics	PGT-SR (N=88)	Unmatched (N=301)	p-value pre-matching	Matched (N=88)	p-value post-matching	SMD post-matching
Maternal age at oocytes retrieval,years; (median [IQR])	36.00 [33.00, 39.00]	39.00 [37.00, 41.00]	<0.001	35.50 [33.00, 38.00]	0.868	0.072
Maternal BMI, kg/m²; (median [IQR])	22.20 [20.20, 24.13]	21.10 [19.70, 23.30]	0.033	21.20 [19.58, 23.92]	0.199	0.090
Paternal age,years; (median [IQR])	39.00 [34.75, 41.25]	41.00 [37.00, 44.00]	0.001	38.00 [35.00, 42.00]	0.811	0.037
Seminal quality based on TMSC; N(%)			0.817		0.798	0.101
normal male factor	48 (54.5)	173 (57.5)		48 (54.5)
moderate male factor	22 (25.0)	75 (24.9)		19 (21.6)
severe male factor	18 (20.5)	53 (17.6)		21 (23.9)
Length of stimulation,days; (median [IQR])	10.00 [9.00, 11.00]	10.00 [9.00, 11.00]	0.806	10.00 [9.00, 11.00]	0.894	0.037
Progesterone concentration on day of ovulation trigger (ng/ml); (median [IQR])	1.00 [0.74, 1.38]	1.00 [0.66, 1.44]	0.934	1.05 [0.62, 1.41]	0.928	0.053
Mature (metaphase II) oocytes rate; (median [IQR])	80% [67%, 90%]	82% [67%, 90%]	0.870	83% [65%, 89%]	0.946	0.024
